# Supplementary material for: Safety and Immunogenicity of 1 or 2 Additional Doses of the Adjuvanted Recombinant Zoster Vaccine Administered 5–6 Years After Primary Vaccination in Adults ≥50 Years
Source: Open Forum Infect Dis. 2026 May 4;13(6):ofag282. doi: 10.1093/ofid/ofag282 (PMC13232749; doi:10.1093/ofid/ofag282)
Supplement: ofag282_Supplementary_Data [file ofag282_supplementary_data.zip]

Archive with 2 entries (2 files):
- study group zoster-049_list.docx
- Supplementary Appendix_REVISED_clean.docx
